# Supplementary material for: Ovine LncRSFD1 Mined from RNA-Seq: Identification, Expression Profile, Promotion of Preadipocyte Differentiation, Promoter Activity, and Its Polymorphisms Related to Phenotypic Traits
Source: Animals (Basel). 2024 Dec 16;14(24):3631. doi: 10.3390/ani14243631 (PMC11672851; doi:10.3390/ani14243631)
Supplement: Supplementary file 1 [file animals-14-03631-s001.zip]

Archive with 1 entries (1 files):
- animals-3307456-supplementary.pdf
